# Supplementary material for: Prevalence and Characteristics of Polyneuropathy in Atypical Parkinsonian Syndromes: An Explorative Study
Source: Brain Sci. 2021 Jun 30;11(7):879. doi: 10.3390/brainsci11070879 (PMC8301815; doi:10.3390/brainsci11070879)
Supplement: Supplementary file 1 [file brainsci-11-00879-s001.zip]

Archive with 1 entries (1 files):
- brainsci-1255611-supplementary.pdf
